# Supplementary material for: Isolation of High-Quality Total RNA from Chinese Fir (Cunninghamia lanceolata (Lamb.) Hook)
Source: PLoS One. 2015 Jun 17;10(6):e0130234. doi: 10.1371/journal.pone.0130234 (PMC4470689; doi:10.1371/journal.pone.0130234)
Supplement: S1 Table — (XLSX) [file pone.0130234.s007.xlsx]

## Sheet: Sheet1
	Volume orquality	Price	Unit price
Ethanol	500	9.5	0.019
2-β-Me	100	22.27	0.2227
Phenol water	250	85	0.34
Chloroform	500	23.9	0.0478
SDS	100	496	4.96
EDTA	500	220	0.44
Tris-HCl	500	280	0.56
NaCl	500	8.5	0.017
isopropanol	500	19	0.038
DEPC water	500	76	0.152
1.5ml centrifuge tubes	500	45	0.09
2.0ml centrifuge tubes	500	46.8	0.0936
	quality	volume
0.5M EDTA	18.61	100
1M Tris-HCl	12.11	100
5M NaCl	29.22	100	0.2922
			100ml
Isolation buffer C	Volume	reduced mass
0.5M EDTA	4	0.7444	0.327536
1M Tris-HCl	5	0.6055	0.33908
5M NaCl	5	1.461	0.024837
SDS		1	4.96
			5.65145
		unit price	0.0565145
2-β-Me 50μl			0.011135
300μl NaCl			0.08766
800μl Chloroform			0.03824
400μl isopropanol			0.0152
300μl Phenol water			0.102
75%ethanol 1ml			0.01425
DEPC water 0.3ml			0.0456
spin colunms			0.85
three 1.5ml centrifuge tubes			0.27
two 2.0ml centrifuge tubes			0.1872
two steel balls			0.04
		the unit price of extracting one sample	1.7178
